# Supplementary material for: Mass spectrometry-based assay for the molecular diagnosis of glioma: concomitant detection of chromosome 1p/19q codeletion, and IDH1, IDH2, and TERT mutation status
Source: Oncotarget. 2017 Jul 8;8(34):57134–48. doi: 10.18632/oncotarget.19103 (PMC5593631; doi:10.18632/oncotarget.19103)
Supplement: Supplementary file 3 [file oncotarget-08-57134-s003.xlsx]

## Sheet: Sheet1
Supplementary Table 3: Primers and characteristics of genetic loci included in MS assay
SNP	LOCATION*	GENOTYPE*	MAF*	PRIMERS
rs3737577	1p21.2	A/C	0.34	FW: ACGTTGGATGACCAGCGGGACGCT
				REV: ACGTTGGATGCCTCTAGCGTTCGTCT
				EX: GTGGGCCCCATGGTGCCAA
rs59317557	1p21.2	C/G	0.37	FW: ACGTTGGATGAGCAGCAGAAAACCTGAGCC
				REV: ACGTTGGATGTTGTCTCCTCCGTACCTCTC
				EX: GGCCCGGCGAGTGTC
rs2038366	1p21.2	G/T	0.32	FW: ACGTTGGATGCTTTGATTCCTTTGGCT
				REV: ACGTTGGATGCAGCACAACAAAACGG
				EX: GAATGCATAAATTAGTGTG
rs859104	1p21.3	C/G	0.42	FW: ACGTTGGATGACCTCATCTACCTAACAGGC
				REV: ACGTTGGATGTGATTCAGGGCATGCTTCAG
				EX: CTAACAGGCATTCTGTTT
rs17378384	1p31.3	A/G	0.23	FW: ACGTTGGATGGGTTTGACATATAAAACATC
				REV: ACGTTGGATGTCACTGAGCACTATTATGAC
				EX: GTTTGACATATAAAACATCTGATAG
rs2455638	1p32.1	C/G	0.46	FW: ACGTTGGATGCTGGTAGTAAGTGGCATGCT
				REV: ACGTTGGATGCTTGTATATGTGCCCAGTCC
				EX: GCAACATCACAATTCATTAAGA
rs550663	1p33	A/G	0.43	FW: ACGTTGGATGTCCAGCTGGATTGATTGAAG
				REV: ACGTTGGATGACTGGTGAGTAGCTAATGGC
				EX: CCTGTTTTCACTCTATCTTG
rs586057	1p34.3	G/C	0.42	FW: ACGTTGGATGGTGTCTAACAGGAGGCTAAC
				REV: ACGTTGGATGTTCCCAGGAAGGTCACTCTA
				EX: GCTAACAAGAAAGGAAGGAC
rs624971	1p34.3	C/T	0.41	FW: ACGTTGGATGAGTCTCTGATGATAACAAG
				REV: ACGTTGGATGAAAGGAGGGGTTGGTTTAAG
				EX: TTCCTCATTTTGAAATTCCCTA
rs16866144	1p35.2	A/G	0.48	FW: ACGTTGGATGATGAGGACTGGTGTCTTTCG
				REV: ACGTTGGATGCCACAAAGCCATGTGGTAAC
				EX: TGGTGTCTTTCGAGGATG
rs11247639	1p36.11	A/G	0.48	FW: ACGTTGGATGTAGAGTCATCCAGTCACCAC
				REV: ACGTTGGATGAGTGAGGGTCTAAGGCCAG
				EX: ACGTCCCACTCATTCTC
rs2473287	1p36.12	T/C	0.41	FW: ACGTTGGATGGTATCACTGATAGGGTTGTAG
				REV: ACGTTGGATGCCAGGAAATTCCTGAATGCC
				EX: CTTTAGTCTGCAGGGATC
rs7512426	1p36.21	C/T	0.46	FW: ACGTTGGATGTCCACTGCGTGCTGCTTTAG
				REV: ACGTTGGATGTGAAAGTGGAAGCTCTTGCC
				EX: CAGCAGGATGCAGTTTA
rs809972	1p36.22	G/T	0.24	FW: ACGTTGGATGCCCAGTGTTGAATTTAGGC
				REV: ACGTTGGATGCGTGCTGGATATATGAACAC
				EX: TTCATCCACTTATTTATTGATTC
rs4908744	1p36.23	G/A	0.26	FW: ACGTTGGATGTCTCTGTGCAGTCTCTCAAC
				REV: ACGTTGGATGCAGCTGCGCCCATTTGTTTG
				EX: TCTCAACTCTGCTGTTGTACC
rs6426368	1p36.32	C/T	0.5	FW: ACGTTGGATGGCCAAAACACTCGGCAAATG
				REV: ACGTTGGATGCTTGTCATAGGTCTGTGCTG
				EX: CCTTCTCCATCTGCC
rs28503746	19q13.2	A/G	0.42	FW: ACGTTGGATGAGTTGTTGTGGCCAGAGAG
				REV: ACGTTGGATGTTCAGCCAACATTCCCACAG
				EX: TTTCACATTTCAGATTGATGAC
rs67421541	19q13.2	C/T	0.42	FW: ACGTTGGATGGTTTCTCTCTTGTCCCTGTA
				REV: ACGTTGGATGCATGGCTCACAGAGAAATCC
				EX: TTGCCTTTCTCTTTGTTCATCTCCA
rs12611404	19q13.2	G/T	0.5	FW: ACGTTGGATGAAGCGTAAATGGTCTCTGGC
				REV: ACGTTGGATGGGCTCTCATCCAGGTAATTG
				EX: GGTCTCTGGCTTGCCTTGCTGTCTGT
rs6070	19q13.33	T/A	0.36	FW: ACGTTGGATGAAAGAACCAGGTGGGGTCCG
				REV: ACGTTGGATGTGGAGGCTCACACACTGAAG
				EX: CCTGCCGGCCACAGCCCAG
rs1674139	19q13.33	T/C	0.48	FW: ACGTTGGATGACAGCCATTCCCAGGAGTTG
				REV: ACGTTGGATGGAAGAGTTGTCGTGACGATG
				EX: TTGAGAGCTGACTTGCCGCC
rs1807277	19q13.33	C/G	0.46	FW: ACGTTGGATGGACCAAAACGTGTCTGGATG
				REV: ACGTTGGATGTCTCCCATGTCTACCATCAG
				EX: CGTGTCTGGATGTGCAGCGA
rs186585	19q13.41	T/C	0.44	FW: ACGTTGGATGTCAGCCTTTGGAGTAACGGA
				REV: ACGTTGGATGACGGTGAAACCCCATCTCTG
				EX: ACGGATTTGAGGCGACC
rs28702875	19q13.41	A/C	0.5	FW: ACGTTGGATGTGTGATTCTTCAGTTACCTC
				REV: ACGTTGGATGGCCTCTGAGCCCAAGTTAA
				EX: ATGTGTACCTGCAGGTCACAGGC
rs11666952	19q13.42	C/T	0.48	FW: ACGTTGGATGATCCCTCCCCATCACAGCCA
				REV: ACGTTGGATGAAGGGGCTGGACTGGGTTTC
				EX: CAGCCAGCATCTGAACCC
rs36629	19q13.42	A/G	0.4	FW: ACGTTGGATGTGAGGTGGGCAGATCACAAG
				REV: ACGTTGGATGGCCTGGCTAATCTTGAATTT
				EX: AACATGGAGAAACCCC
rs437229	19q13.43	T/C	0.36	FW: ACGTTGGATGTTGGAATCCCGGCCCCCTCT
				REV: ACGTTGGATGCTGTTAATGCCCTTGACACG
				EX: ATGCCCCCTCTCTGACC
IDH1 cod.132	2q33.3	A/C/G/T	/	FW: ACGTTGGATGACATGACTTACTTGATCCCC
				REV: ACGTTGGATGAAAATATCCCCCGGCTTGTG
				EX_pos1#: TCCCCATAAGCATGAC
				EX_pos2#: TTGATCCCCATAAGCATGA
IDH2 cod.172	15q26.1	A/C/G/T	/	FW:ACGTTGGATGGCAAAAACATCCCACGCCTAGTC
				REV: ACGTTGGATGAGGTCAGTGGATCCCCTCTC
				EX_pos1#: GCTGGACCAAGCCCATCACCATTGGC
				EX_pos2#: GGACCAAGCCCATCACCATTGGCA
				EX_pos3#: GTCGCCATGGGCGTG
TERT	5p15.33	G/A	/	FW: ACGTTGGATGGAAAGGAAGGGGAGGGGCT
				REV: ACGTTGGATGTTCACCTTCCAGCTCCGCCT
				EX_pos228#: CTGGGAGGGCCCGGA
				EX_pos250#: CTGGGCCGGGGACCCGG
Abbreviations: FW = PCR Forward primer; REV = PCR Reverse primer; EX = Extension primer.
*All the information are reported in Ensembl and UCSC databases, GRCh37/hg19 Genome Assembly (accessed at December 2016).
# pos = position, for IDH1 we analyzed position 1 and 2 of the codon 132 (c.394C and c.395G respectively; NP_001269316); for IDH2 we analyzed position 1,2 and 3 of the codon 172 (c.514A, c.515G and c.516G respectively; NP_002159); for TERT we analyzed position 228 and 250 of the promoter (c.-124C and c.-146C respectively; NP_937983).
